# Supplementary material for: Construction of 2D/2D Mesoporous WO3/CeO2 Laminated Heterojunctions for Optimized Photocatalytic Performance
Source: Nanomaterials (Basel). 2023 Jun 4;13(11):1798. doi: 10.3390/nano13111798 (PMC10254501; doi:10.3390/nano13111798)
Supplement: Supplementary file 1 [file nanomaterials-13-01798-s001.zip]

Archive with 1 entries (1 files):
- nanomaterials-2426810-supplementary.pdf
